# Supplementary material for: COVID-19 Vaccination and Predictive Factors in Immigrants to Europe: A Systematic Review and Meta-Analysis
Source: Vaccines (Basel). 2024 Mar 25;12(4):350. doi: 10.3390/vaccines12040350 (PMC11054178; doi:10.3390/vaccines12040350)
Supplement: Supplementary file 1 [file vaccines-12-00350-s001.zip]

Archive with 3 entries (2 files):
- vaccines-2902062-supplementary/
- vaccines-2902062-supplementary/Table S1 PRISMA_2020_abstract_check.pdf
- vaccines-2902062-supplementary/Table S2 PRISMA checklist REVIEW IMM.pdf
